# Supplementary material for: A Superior Two-Dimensional Phosphorus Flame Retardant: Few-Layer Black Phosphorus
Source: Molecules. 2023 Jun 28;28(13):5062. doi: 10.3390/molecules28135062 (PMC10343849; doi:10.3390/molecules28135062)
Supplement: Supplementary file 1 [file molecules-28-05062-s001.zip]

Archive with 1 entries (1 files):
- molecules-2442498-supplementary.pdf
